# Supplementary material for: A deep learning method for the recognition of solar radio burst spectrum
Source: PeerJ Comput Sci. 2022 Jan 19;8:e855. doi: 10.7717/peerj-cs.855 (PMC8802769; doi:10.7717/peerj-cs.855)
Supplement: Supplemental Information 1 [file peerj-cs-08-855-s001.txt]

/**
This file describes the recognition effect of the original "Burst" type
 event in the radio spectrum dataset used in this paper, the original event list
 contains the event timestamp and frequency range. 
In addition, the file also gives the recognition results of the method in this paper. 
*/
type_of_file    range_of_frequency    timestamp    validation_of_method
burst    2620mhz-3780mhz    20010101_1152959    yes
burst    2600mhz-3800mhz    20010103_3151653    yes
burst    2600mhz-3800mhz    20010105_5085746    yes
burst    2920mhz-3800mhz    20010109_9081120    yes
burst    2600mhz-3800mhz    20010109_9144618    yes
burst    2600mhz-3800mhz    20010110_10082708    yes
burst    2600mhz-3800mhz    20010110_10083532    yes
burst    2600mhz-3800mhz    20010113_13151908    yes
burst    2870mhz-3500mhz    20010113_13160109    yes
burst    2600mhz-3800mhz    20010114_14104709    yes
burst    2600mhz-3800mhz    20010114_14105533    yes
burst    2600mhz-3800mhz    20010115_15090157    yes
burst    2600mhz-3800mhz    20010115_15134740    yes
burst    2600mhz-3800mhz    20010115_15135605    yes
burst    2600mhz-3800mhz    20010122_22144215    yes
burst    2870mhz-3500mhz    20010125_25101246    yes
burst    2600mhz-3800mhz    20010125_25140804    no
burst    2600mhz-3800mhz    20010125_25150654    yes
burst    2700mhz-3800mhz    20010126_26140120    yes
burst    2600mhz-3800mhz    20010127_27151821    yes
burst    2870mhz-3500mhz    20010128_28105241    yes
burst    2600mhz-3800mhz    20010128_28152136    yes
burst    2670mhz-3600mhz    20010201_1150213    yes
burst    2600mhz-3800mhz    20010201_1151037    yes
burst    2600mhz-3800mhz    20010202_3075059    yes
burst    2600mhz-3800mhz    20010202_3075923    yes
burst    2640mhz-3200mhz    20010204_4100051    yes
burst    2600mhz-3800mhz    20010204_4163549    yes
burst    2600mhz-3800mhz    20010205_5102051    yes
burst    2600mhz-3800mhz    20010205_5123519    yes
burst    2600mhz-3800mhz    20010205_5124343    yes
burst    2600mhz-3800mhz    20010205_5163901    yes
burst    2600mhz-3800mhz    20010207_7084335    yes
burst    2600mhz-3800mhz    20010214_14140534    yes
burst    2790mhz-3800mhz    20010214_14141358    yes
burst    2600mhz-3800mhz    20010307_7080515    yes
burst    2600mhz-3800mhz    20010307_7081339    yes
burst    2720mhz-3450mhz    20010307_7125926    yes
burst    2600mhz-3800mhz    20010309_9095119    yes
burst    2600mhz-3800mhz    20010310_10120213    yes
burst    2620mhz-3780mhz    20010319_20071713    yes
burst    2600mhz-3800mhz    20010320_20112919    yes
burst    2870mhz-3200mhz    20010321_21102958    yes
burst    2600mhz-3800mhz    20010322_22150614    yes
burst    2600mhz-3670mhz    20010324_23133638    yes
burst    2600mhz-3800mhz    20010324_24093003    yes
burst    2670mhz-3600mhz    20010324_24102028    yes
burst    2600mhz-3800mhz    20010324_24102852    yes
burst    2600mhz-3800mhz    20010325_25080837    yes
burst    2600mhz-3800mhz    20010325_25121219    yes
burst    2720mhz-3450mhz    20010326_26103504    yes
burst    2600mhz-3800mhz    20010327_27102344    yes
burst    2600mhz-3800mhz    20010327_27103208    yes
burst    2600mhz-3800mhz    20010327_27155109    yes
burst    2600mhz-3800mhz    20010327_27172336    yes
burst    2600mhz-3800mhz    20010328_28084515    yes
burst    2670mhz-3600mhz    20010328_28095231    yes
burst    2600mhz-3800mhz    20010328_28104256    yes
burst    2790mhz-3800mhz    20010328_28115010    yes
burst    2600mhz-3800mhz    20010328_28170106    yes
burst    2600mhz-3800mhz    20010328_28170930    yes
burst    2600mhz-3800mhz    20010328_29064952    yes
burst    2610mhz-3000mhz    20010328_29065816    no
burst    2600mhz-3800mhz    20010328_29070641    yes
burst    2640mhz-3200mhz    20010328_29071505    yes
burst    2600mhz-3800mhz    20010328_29072329    yes
burst    2760mhz-3230mhz    20010328_29074017    yes
burst    2660mhz-3800mhz    20010328_29074842    yes
burst    2600mhz-3800mhz    20010329_29131626    yes
burst    2670mhz-3600mhz    20010330_30100304    yes
burst    2600mhz-3800mhz    20010330_30124244    yes
burst    2620mhz-3780mhz    20010330_30125108    yes
burst    2600mhz-3800mhz    20010330_30130756    yes
burst    2600mhz-3800mhz    20010330_30171139    yes
burst    2600mhz-3800mhz    20010331_31111108    yes
burst    2600mhz-3800mhz    20010331_31112757    yes
burst    2600mhz-3800mhz    20010331_31143249    yes
burst    2600mhz-3800mhz    20010331_31145802    yes
burst    2600mhz-3800mhz    20010401_01071400    yes
burst    2870mhz-3200mhz    20010401_01074736    yes
burst    2600mhz-3800mhz    20010401_01085450    yes
burst    2920mhz-3800mhz    20010401_01125832    yes
burst    2720mhz-3450mhz    20010401_01131521    yes
burst    2700mhz-3800mhz    20010401_01132345    yes
burst    2600mhz-3800mhz    20010401_01152948    yes
burst    2600mhz-3800mhz    20010402_02081320    no
burst    2600mhz-3800mhz    20010402_02083008    yes
burst    2600mhz-3800mhz    20010402_02090345    yes
burst    2870mhz-3500mhz    20010402_02132416    yes
burst    2870mhz-3500mhz    20010402_02133241    yes
burst    2600mhz-3800mhz    20010402_02143954    yes
burst    2600mhz-3800mhz    20010402_02144818    yes
burst    2600mhz-3800mhz    20010403_03064800    yes
burst    2700mhz-3800mhz    20010403_03065624    yes
burst    2930mhz-3800mhz    20010403_03070448    yes
burst    2600mhz-3800mhz    20010403_03071312    yes
burst    2600mhz-3800mhz    20010403_03073825    no
burst    2790mhz-3800mhz    20010403_03080338    yes
burst    2720mhz-3800mhz    20010403_03081202    yes
burst    2600mhz-3800mhz    20010403_03082850    yes
burst    2600mhz-3800mhz    20010403_03083714    yes
burst    2600mhz-3800mhz    20010403_03090227    yes
burst    2600mhz-3800mhz    20010403_03094428    yes
burst    2600mhz-3800mhz    20010403_03095252    yes
burst    2670mhz-3760mhz    20010403_03111654    yes
burst    2600mhz-3800mhz    20010403_03113343    yes
burst    2870mhz-3200mhz    20010403_03114207    yes
burst    2600mhz-3800mhz    20010403_03115031    yes
burst    2600mhz-3800mhz    20010403_03115856    yes
burst    2600mhz-3800mhz    20010403_03120720    yes
burst    2600mhz-3800mhz    20010403_03121544    yes
burst    2600mhz-3800mhz    20010403_03122408    yes
burst    2600mhz-3800mhz    20010403_03123232    yes
burst    2610mhz-3000mhz    20010403_03124057    no
burst    2930mhz-3800mhz    20010403_03124921    yes
burst    2600mhz-3800mhz    20010403_03125745    yes
burst    2600mhz-3800mhz    20010403_03152901    yes
burst    2600mhz-3800mhz    20010404_04124658    yes
burst    2600mhz-3800mhz    20010404_04130346    yes
burst    2600mhz-3800mhz    20010404_04134547    yes
burst    2600mhz-3800mhz    20010404_04160839    yes
burst    2600mhz-3800mhz    20010404_04172417    yes
burst    2870mhz-3500mhz    20010404_04173241    yes
burst    2600mhz-3800mhz    20010404_04174105    yes
burst    2600mhz-3800mhz    20010404_04174930    yes
burst    2600mhz-3800mhz    20010404_04175754    yes
burst    2600mhz-3800mhz    20010404_04180618    yes
burst    2870mhz-3200mhz    20010405_05100456    yes
burst    2720mhz-3800mhz    20010405_05101320    yes
burst    2600mhz-3800mhz    20010405_05155753    yes
burst    2600mhz-3800mhz    20010405_05163130    yes
burst    2600mhz-3800mhz    20010405_05163954    yes
burst    2600mhz-3800mhz    20010405_05164818    yes
burst    2600mhz-3800mhz    20010405_05165643    yes
burst    2600mhz-3800mhz    20010405_05170507    yes
burst    2920mhz-3800mhz    20010405_05171331    yes
burst    2600mhz-3800mhz    20010405_05172155    yes
burst    2600mhz-3800mhz    20010405_05173020    yes
burst    2600mhz-3800mhz    20010405_05173844    no
burst    2600mhz-3800mhz    20010405_05174708    yes
burst    2600mhz-3800mhz    20010405_05180356    yes
burst    2930mhz-3800mhz    20010406_06094703    yes
burst    2670mhz-3760mhz    20010407_07133102    yes
burst    2700mhz-3800mhz    20010409_09072916    yes
burst    2600mhz-3800mhz    20010409_09093520    yes
burst    2600mhz-3800mhz    20010409_09094344    yes
burst    2600mhz-3800mhz    20010409_09095209    yes
burst    2600mhz-3800mhz    20010409_09100033    yes
burst    2670mhz-3600mhz    20010409_09100857    yes
burst    2600mhz-3800mhz    20010409_09101721    yes
burst    2600mhz-3670mhz    20010409_09102546    yes
burst    2600mhz-3800mhz    20010409_09103410    yes
burst    2600mhz-3800mhz    20010409_09104234    yes
burst    2600mhz-3670mhz    20010409_09105058    yes
burst    2670mhz-3760mhz    20010409_09144616    yes
burst    2600mhz-3200mhz    20010410_10125238    yes
burst    2920mhz-3800mhz    20010410_10130102    yes
burst    2600mhz-3200mhz    20010410_10130926    yes
burst    2600mhz-3800mhz    20010410_10131750    yes
burst    2620mhz-3780mhz    20010410_10132615    yes
burst    2600mhz-3800mhz    20010410_10133439    yes
burst    2600mhz-3800mhz    20010410_10134303    yes
burst    2600mhz-3800mhz    20010410_10135127    yes
burst    2600mhz-3800mhz    20010410_10135952    yes
burst    2600mhz-3800mhz    20010410_10140816    yes
burst    2600mhz-3800mhz    20010410_10145017    yes
burst    2870mhz-3200mhz    20010411_11145205    yes
burst    2600mhz-3800mhz    20010411_11151718    yes
burst    2600mhz-3800mhz    20010411_11152542    yes
burst    2600mhz-3800mhz    20010411_11153406    yes
burst    2600mhz-3800mhz    20010411_11161607    yes
burst    2660mhz-3800mhz    20010412_12075347    yes
burst    2600mhz-3800mhz    20010412_12105840    yes
burst    2600mhz-3800mhz    20010414_14080458    yes
burst    2600mhz-3100mhz    20010414_14095413    yes
burst    2600mhz-3800mhz    20010414_14161223    yes
burst    2600mhz-3200mhz    20010415_15071529    yes
burst    2600mhz-3800mhz    20010415_15135033    yes
burst    2600mhz-3800mhz    20010415_15162149    yes
burst    2870mhz-3200mhz    20010416_16141535    yes
burst    2600mhz-3800mhz    20010417_17125545    yes
burst    2600mhz-3800mhz    20010418_18100834    yes
burst    2670mhz-3760mhz    20010418_18101658    yes
burst    2600mhz-3800mhz    20010420_20131344    yes
burst    2600mhz-3670mhz    20010420_20172551    yes
burst    2600mhz-3100mhz    20010422_22094602    yes
burst    2600mhz-3800mhz    20010423_23091842    yes
burst    2600mhz-3800mhz    20010423_23123159    yes
burst    2600mhz-3800mhz    20010423_23144626    yes
burst    2600mhz-3800mhz    20010424_24073254    yes
burst    2920mhz-3800mhz    20010424_24081455    yes
burst    2600mhz-3800mhz    20010424_24090520    yes
burst    2600mhz-3800mhz    20010424_24101234    yes
burst    2600mhz-3800mhz    20010424_24133415    yes
burst    2600mhz-3800mhz    20010424_24134239    yes
burst    2600mhz-3800mhz    20010424_24144953    yes
burst    2600mhz-3800mhz    20010424_24145817    yes
burst    2600mhz-3800mhz    20010425_25063743    yes
burst    2600mhz-3800mhz    20010425_25064607    yes
burst    2600mhz-3800mhz    20010425_25074457    yes
burst    2600mhz-3800mhz    20010425_25173312    yes
burst    2920mhz-3800mhz    20010426_26085555    yes
burst    2600mhz-3800mhz    20010426_26090419    yes
burst    2720mhz-3450mhz    20010426_26141520    yes
burst    2600mhz-3800mhz    20010428_28171144    yes
burst    2600mhz-3800mhz    20010429_29114719    yes
burst    2600mhz-3800mhz    20010501_01175249    yes
burst    2600mhz-3800mhz    20010501_01180114    yes
burst    2620mhz-3780mhz    20010502_02082757    yes
burst    2600mhz-3800mhz    20010502_02083621    yes
burst    2600mhz-3800mhz    20010502_02114939    yes
burst    2600mhz-3800mhz    20010502_02142055    yes
burst    2600mhz-3800mhz    20010502_02142919    yes
burst    2600mhz-3800mhz    20010505_05132232    yes
burst    2600mhz-3800mhz    20010505_05164413    yes
burst    2600mhz-3670mhz    20010507_07103311    yes
burst    2620mhz-3780mhz    20010508_08083338    yes
burst    2600mhz-3800mhz    20010508_08084203    yes
burst    2600mhz-3800mhz    20010508_08085027    yes
burst    2600mhz-3800mhz    20010512_12071338    yes
burst    2600mhz-3800mhz    20010512_12083740    yes
burst    2760mhz-3230mhz    20010512_12125812    yes
burst    2660mhz-3800mhz    20010514_14111529    yes
burst    2600mhz-3800mhz    20010515_15171638    yes
burst    2600mhz-3800mhz    20010518_18070953    yes
burst    2600mhz-3800mhz    20010518_18071817    yes
burst    2600mhz-3800mhz    20010519_19172851    yes
burst    2600mhz-3800mhz    20010520_20081042    yes
burst    2610mhz-3000mhz    20010520_20135600    yes
burst    2600mhz-3800mhz    20010520_20140424    yes
burst    2600mhz-3800mhz    20010520_20142112    yes
burst    2600mhz-3800mhz    20010521_21110408    yes
burst    2600mhz-3800mhz    20010521_21111232    yes
burst    2600mhz-3800mhz    20010521_21112056    yes
burst    2600mhz-3800mhz    20010521_21112920    yes
burst    2600mhz-3800mhz    20010521_21145959    yes
burst    2600mhz-3800mhz    20010523_23060947    yes
burst    2600mhz-3800mhz    20010524_24132446    yes
burst    2600mhz-3800mhz    20010525_25075454    yes
burst    2600mhz-3200mhz    20010525_25150344    yes
burst    2640mhz-3200mhz    20010525_25151209    no
burst    2600mhz-3100mhz    20010529_29132118    yes
burst    2600mhz-3800mhz    20010603_03063756    yes
burst    2600mhz-3800mhz    20010603_03064620    yes
burst    2720mhz-3450mhz    20010604_04160232    yes
burst    2600mhz-3800mhz    20010605_05065305    yes
burst    2600mhz-3100mhz    20010605_05083356    yes
burst    2600mhz-3800mhz    20010605_05124133    yes
burst    2600mhz-3800mhz    20010605_05124957    yes
burst    2600mhz-3800mhz    20010607_07104518    yes
burst    2600mhz-3800mhz    20010607_07115246    yes
burst    2600mhz-3800mhz    20010607_07130000    yes
burst    2600mhz-3200mhz    20010608_08101741    yes
burst    2600mhz-3800mhz    20010608_08102605    yes
burst    2660mhz-3800mhz    20010609_09070748    yes
burst    2930mhz-3800mhz    20010609_09125235    yes
burst    2600mhz-3800mhz    20010609_09132612    yes
burst    2660mhz-3800mhz    20010610_10054319    yes
burst    2600mhz-3800mhz    20010610_10085644    yes
burst    2600mhz-3800mhz    20010612_12151113    yes
burst    2670mhz-3600mhz    20010613_13122950    yes
burst    2600mhz-3800mhz    20010613_13123814    yes
burst    2600mhz-3800mhz    20010613_13132015    yes
burst    2600mhz-3800mhz    20010613_13132840    yes
burst    2600mhz-3800mhz    20010613_13133704    yes
burst    2760mhz-3230mhz    20010613_13134528    yes
burst    2600mhz-3800mhz    20010613_13135352    yes
burst    2600mhz-3800mhz    20010613_13140216    yes
burst    2600mhz-3800mhz    20010613_13141041    yes
burst    2600mhz-3800mhz    20010613_13141905    yes
burst    2600mhz-3800mhz    20010613_13162522    yes
burst    2600mhz-3800mhz    20010614_14173001    yes
burst    2790mhz-3800mhz    20010614_14173826    yes
burst    2870mhz-3500mhz    20010617_17063142    yes
burst    2870mhz-3200mhz    20010617_17064006    yes
burst    2600mhz-3800mhz    20010617_17064831    yes
burst    2600mhz-3800mhz    20010617_17110915    yes
burst    2790mhz-3800mhz    20010622_22143131    yes
burst    2930mhz-3800mhz    20010623_23061001    yes
burst    2600mhz-3800mhz    20010623_23061825    yes
burst    2760mhz-3230mhz    20010623_23080741    yes
burst    2660mhz-3800mhz    20010623_23120312    yes
burst    2600mhz-3800mhz    20010623_23143428    yes
burst    2600mhz-3800mhz    20010623_23163207    yes
burst    2930mhz-3800mhz    20010624_24110756    yes
burst    2600mhz-3800mhz    20010624_24113309    yes
burst    2720mhz-3800mhz    20010624_24124049    yes
burst    2600mhz-3800mhz    20010624_24124914    yes
burst    2600mhz-3670mhz    20010624_24143004    yes
burst    2600mhz-3800mhz    20010624_24183346    yes
burst    2870mhz-3500mhz    20010624_24184211    yes
burst    2600mhz-3800mhz    20010625_25131454    yes
burst    2600mhz-3800mhz    20010628_28064004    yes
burst    2600mhz-3800mhz    20010709_09153112    yes
burst    2600mhz-3800mhz    20010712_12120312    yes
burst    2600mhz-3800mhz    20010713_13142619    yes
burst    2600mhz-3800mhz    20010715_15081549    yes
burst    2600mhz-3800mhz    20010715_15144235    yes
burst    2640mhz-3200mhz    20010715_15145100    yes
burst    2640mhz-3200mhz    20010716_16111303    yes
burst    2600mhz-3800mhz    20010716_16140937    yes
burst    2600mhz-3800mhz    20010716_16162405    yes
burst    2600mhz-3800mhz    20010717_17152242    yes
burst    2600mhz-3800mhz    20010717_17181911    yes
burst    2790mhz-3800mhz    20010718_18070621    yes
burst    2600mhz-3800mhz    20010719_19175449    yes
burst    2670mhz-3760mhz    20010724_24130316    yes
burst    2720mhz-3450mhz    20010726_26182425    yes
burst    2600mhz-3800mhz    20010729_29162623    no
burst    2930mhz-3800mhz    20010730_30161700    yes
burst    2600mhz-3800mhz    20010731_31115605    yes
burst    2600mhz-3800mhz    20010803_03105910    yes
burst    2600mhz-3800mhz    20010804_04174230    yes
burst    2600mhz-3800mhz    20010805_05130840    yes
burst    2600mhz-3800mhz    20010809_09110625    yes
burst    2700mhz-3800mhz    20010810_10092618    yes
burst    2600mhz-3800mhz    20010810_10093442    yes
burst    2600mhz-3800mhz    20010810_10124826    no
burst    2660mhz-3800mhz    20010811_11091450    yes
burst    2600mhz-3800mhz    20010814_14173020    yes
burst    2600mhz-3800mhz    20010814_14173844    yes
burst    2670mhz-3600mhz    20010816_16175257    yes
burst    2600mhz-3670mhz    20010817_17080542    yes
burst    2600mhz-3800mhz    20010821_21073159    yes
burst    2660mhz-3800mhz    20010821_21074848    yes
burst    2600mhz-3800mhz    20010821_21183614    yes
burst    2600mhz-3670mhz    20010822_22160427    yes
burst    2600mhz-3800mhz    20010822_22161252    yes
burst    2930mhz-3800mhz    20010822_22162116    yes
burst    2600mhz-3800mhz    20010822_22162940    yes
burst    2600mhz-3800mhz    20010822_22172830    yes
burst    2600mhz-3800mhz    20010822_22173654    yes
burst    2600mhz-3800mhz    20010822_22182719    yes
burst    2600mhz-3800mhz    20010823_23174459    yes
burst    2600mhz-3800mhz    20010825_25064348    no
burst    2600mhz-3800mhz    20010825_25075101    yes
burst    2600mhz-3800mhz    20010825_25075926    yes
burst    2600mhz-3800mhz    20010825_25163225    yes
burst    2600mhz-3800mhz    20010826_26073647    yes
burst    2670mhz-3600mhz    20010826_26151058    yes
burst    2600mhz-3800mhz    20010827_27143012    yes
burst    2660mhz-3800mhz    20010827_27145525    yes
burst    2600mhz-3800mhz    20010828_28075924    yes
burst    2600mhz-3800mhz    20010828_28080749    yes
burst    2600mhz-3200mhz    20010828_28095703    yes
burst    2600mhz-3800mhz    20010829_29102814    yes
burst    2600mhz-3800mhz    20010829_29135015    yes
burst    2600mhz-3800mhz    20010829_29140703    yes
burst    2670mhz-3600mhz    20010830_30085209    yes
burst    2600mhz-3800mhz    20010830_30092546    yes
burst    2600mhz-3800mhz    20010830_30093410    yes
burst    2920mhz-3800mhz    20010830_30113202    yes
burst    2920mhz-3800mhz    20010830_30123926    yes
burst    2600mhz-3670mhz    20010901_01063246    yes
burst    2760mhz-3230mhz    20010901_01064111    yes
burst    2600mhz-3800mhz    20010901_01064935    yes
burst    2600mhz-3800mhz    20010901_01162952    yes
burst    2600mhz-3800mhz    20010902_02070613    yes
burst    2600mhz-3800mhz    20010902_02071438    yes
burst    2720mhz-3800mhz    20010902_02091221    yes
burst    2600mhz-3800mhz    20010902_02111001    yes
burst    2600mhz-3800mhz    20010902_02120026    yes
burst    2600mhz-3800mhz    20010902_02123403    yes
burst    2600mhz-3800mhz    20010902_02134135    yes
burst    2600mhz-3800mhz    20010902_02135823    yes
burst    2600mhz-3800mhz    20010902_02171140    yes
burst    2600mhz-3200mhz    20010903_03094643    yes
burst    2600mhz-3800mhz    20010903_03173738    yes
burst    2720mhz-3450mhz    20010904_04124520    yes
burst    2600mhz-3100mhz    20010905_05102645    yes
burst    2600mhz-3800mhz    20010906_06114202    yes
burst    2600mhz-3800mhz    20010906_06152032    yes
burst    2600mhz-3800mhz    20010911_11172839    yes
burst    2610mhz-3000mhz    20010911_11173703    yes
burst    2600mhz-3800mhz    20010912_12093523    yes
burst    2600mhz-3800mhz    20010912_12145654    yes
burst    2600mhz-3800mhz    20010913_13150325    yes
burst    2700mhz-3800mhz    20010914_14134933    yes
burst    2600mhz-3800mhz    20010914_14170250    yes
burst    2600mhz-3800mhz    20010915_15080328    yes
burst    2790mhz-3800mhz    20010916_16113558    yes
burst    2600mhz-3800mhz    20010916_16114422    yes
burst    2600mhz-3800mhz    20010916_16153959    yes
burst    2610mhz-3000mhz    20010917_17093919    yes
burst    2600mhz-3800mhz    20010917_17140928    yes
burst    2620mhz-3780mhz    20010917_17144305    yes
burst    2600mhz-3800mhz    20010917_17161531    yes
burst    2600mhz-3800mhz    20010917_17162355    yes
burst    2600mhz-3800mhz    20010917_17172245    yes
burst    2600mhz-3800mhz    20010918_18080401    yes
burst    2600mhz-3800mhz    20010918_18115115    yes
burst    2610mhz-3000mhz    20010918_18122514    yes
burst    2600mhz-3800mhz    20010918_18124202    yes
burst    2600mhz-3800mhz    20010918_18145630    yes
burst    2600mhz-3800mhz    20010919_19093002    yes
burst    2600mhz-3800mhz    20010919_19144933    yes
burst    2600mhz-3800mhz    20010919_19160511    no
burst    2600mhz-3800mhz    20010919_19161335    yes
burst    2600mhz-3800mhz    20010920_20130515    yes
burst    2600mhz-3800mhz    20010921_21143636    yes
burst    2670mhz-3600mhz    20010921_21144500    yes
burst    2600mhz-3800mhz    20010921_21145324    yes
burst    2600mhz-3800mhz    20010921_21151837    yes
burst    2600mhz-3800mhz    20010922_22133912    yes
burst    2600mhz-3800mhz    20010922_22143801    yes
burst    2600mhz-3800mhz    20010923_23085854    yes
burst    2600mhz-3800mhz    20010923_23120405    yes
burst    2600mhz-3100mhz    20010923_23170637    yes
burst    2670mhz-3760mhz    20010924_24165035    yes
burst    2600mhz-3800mhz    20010925_25094922    yes
burst    2600mhz-3800mhz    20010925_25122918    yes
burst    2600mhz-3800mhz    20010925_25123742    yes
burst    2920mhz-3800mhz    20010925_25124606    yes
burst    2790mhz-3800mhz    20010925_25125430    yes
burst    2600mhz-3800mhz    20010925_25130255    yes
burst    2600mhz-3800mhz    20010925_25131119    yes
burst    2600mhz-3800mhz    20010925_25145209    yes
burst    2600mhz-3800mhz    20010925_25161612    yes
burst    2600mhz-3800mhz    20010925_25164948    yes
burst    2600mhz-3800mhz    20010926_26123317    yes
burst    2600mhz-3800mhz    20010926_26141413    yes
burst    2600mhz-3800mhz    20010926_26162016    yes
burst    2600mhz-3800mhz    20010926_26163705    yes
burst    2600mhz-3670mhz    20010927_27121604    yes
burst    2870mhz-3500mhz    20010927_27122428    yes
burst    2600mhz-3800mhz    20010927_27132317    yes
burst    2600mhz-3800mhz    20010927_27155433    yes
burst    2610mhz-3000mhz    20010927_27160257    yes
burst    2670mhz-3600mhz    20010928_28095400    yes
burst    2600mhz-3800mhz    20010928_28100225    yes
burst    2790mhz-3800mhz    20010928_28121707    yes
burst    2600mhz-3800mhz    20010928_28160401    yes
burst    2600mhz-3800mhz    20010928_28161225    yes
burst    2600mhz-3800mhz    20010928_28162049    yes
burst    2610mhz-3000mhz    20010928_28162914    yes
burst    2600mhz-3800mhz    20010928_28163738    yes
burst    2920mhz-3800mhz    20010929_29074937    yes
burst    2600mhz-3800mhz    20010929_29144204    yes
burst    2600mhz-3800mhz    20010929_29145028    yes
burst    2600mhz-3800mhz    20010929_29152405    yes
burst    2600mhz-3800mhz    20010930_30114317    yes
burst    2600mhz-3800mhz    20011001_01125810    yes
burst    2760mhz-3230mhz    20011001_01130634    yes
burst    2720mhz-3800mhz    20011001_01131458    yes
burst    2760mhz-3230mhz    20011001_01135659    yes
burst    2600mhz-3800mhz    20011002_02115704    yes
burst    2600mhz-3800mhz    20011003_03083733    yes
burst    2700mhz-3800mhz    20011003_03143910    yes
burst    2700mhz-3800mhz    20011004_04110335    yes
burst    2600mhz-3800mhz    20011006_06131516    yes
burst    2600mhz-3800mhz    20011006_06132340    yes
burst    2600mhz-3800mhz    20011008_08065317    yes
burst    2600mhz-3800mhz    20011008_08132834    yes
burst    2930mhz-3800mhz    20011008_08160814    yes
burst    2600mhz-3800mhz    20011009_09153156    yes
burst    2600mhz-3800mhz    20011013_13131930    yes
burst    2600mhz-3800mhz    20011014_14155246    yes
burst    2600mhz-3800mhz    20011015_15165322    yes
burst    2600mhz-3800mhz    20011017_17122435    yes
burst    2600mhz-3800mhz    20011017_17151240    yes
burst    2600mhz-3800mhz    20011019_19084713    yes
burst    2610mhz-3000mhz    20011019_19085538    no
burst    2600mhz-3800mhz    20011019_19090402    yes
burst    2600mhz-3800mhz    20011019_19091226    yes
burst    2600mhz-3670mhz    20011019_19092050    yes
burst    2600mhz-3200mhz    20011019_19092915    yes
burst    2600mhz-3800mhz    20011019_19093739    yes
burst    2600mhz-3800mhz    20011019_19094603    yes
burst    2600mhz-3800mhz    20011019_19095427    yes
burst    2600mhz-3800mhz    20011019_19101940    yes
burst    2600mhz-3800mhz    20011019_19105317    yes
burst    2600mhz-3800mhz    20011019_19143202    yes
burst    2600mhz-3800mhz    20011019_19144850    yes
burst    2600mhz-3800mhz    20011019_19162941    yes
burst    2600mhz-3800mhz    20011020_20070849    yes
burst    2600mhz-3800mhz    20011020_20071713    yes
burst    2760mhz-3230mhz    20011020_20080739    yes
burst    2600mhz-3800mhz    20011020_20081603    yes
burst    2600mhz-3800mhz    20011021_21122937    yes
burst    2640mhz-3200mhz    20011021_21131311    yes
burst    2720mhz-3450mhz    20011021_21133824    yes
burst    2600mhz-3800mhz    20011021_21155259    yes
burst    2610mhz-3000mhz    20011022_22130237    yes
burst    2600mhz-3800mhz    20011026_26121843    yes
burst    2720mhz-3450mhz    20011026_26134245    yes
burst    2600mhz-3670mhz    20011026_26142446    yes
burst    2600mhz-3800mhz    20011027_27083339    yes
burst    2670mhz-3760mhz    20011027_27121229    yes
burst    2600mhz-3200mhz    20011027_27155924    yes
burst    2600mhz-3800mhz    20011027_27160748    yes
burst    2600mhz-3800mhz    20011027_27161613    yes
burst    2600mhz-3800mhz    20011027_27164125    yes
burst    2600mhz-3800mhz    20011027_27164949    yes
burst    2600mhz-3800mhz    20011028_28093949    yes
burst    2760mhz-3230mhz    20011028_28121123    yes
burst    2660mhz-3800mhz    20011028_28164018    yes
burst    2600mhz-3800mhz    20011028_28164842    yes
burst    2600mhz-3800mhz    20011031_31155736    yes
burst    2600mhz-3800mhz    20011031_31160600    yes
burst    2600mhz-3800mhz    20011101_01144620    yes
burst    2600mhz-3800mhz    20011106_06103327    yes
burst    2600mhz-3800mhz    20011106_06105016    yes
burst    2790mhz-3800mhz    20011106_06105840    no
burst    2600mhz-3800mhz    20011106_06143727    yes
burst    2600mhz-3800mhz    20011106_06150239    yes
burst    2600mhz-3800mhz    20011106_06153616    yes
burst    2600mhz-3800mhz    20011106_06154440    yes
burst    2870mhz-3200mhz    20011106_06161817    yes
burst    2600mhz-3800mhz    20011106_06162641    yes
burst    2600mhz-3800mhz    20011107_07123116    yes
burst    2600mhz-3800mhz    20011107_07144544    yes
burst    2610mhz-3000mhz    20011108_08075523    yes
burst    2600mhz-3800mhz    20011108_08100136    yes
burst    2600mhz-3800mhz    20011108_08132334    yes
burst    2600mhz-3800mhz    20011108_08133158    yes
burst    2600mhz-3800mhz    20011108_08134846    yes
burst    2600mhz-3800mhz    20011108_08145600    yes
burst    2600mhz-3800mhz    20011108_08150424    yes
burst    2670mhz-3600mhz    20011109_09074808    yes
burst    2600mhz-3670mhz    20011109_09082145    yes
burst    2600mhz-3800mhz    20011109_09142335    yes
burst    2600mhz-3800mhz    20011113_13141819    yes
burst    2600mhz-3800mhz    20011113_13142643    yes
burst    2600mhz-3800mhz    20011118_18154502    yes
burst    2600mhz-3800mhz    20011119_19132601    yes
burst    2600mhz-3800mhz    20011121_21153045    yes
burst    2600mhz-3800mhz    20011122_22095405    yes
burst    2600mhz-3800mhz    20011122_22153033    yes
burst    2600mhz-3800mhz    20011122_22153857    yes
burst    2600mhz-3800mhz    20011125_25100153    yes
burst    2600mhz-3800mhz    20011125_25122459    yes
burst    2600mhz-3800mhz    20011126_26154516    yes
burst    2600mhz-3800mhz    20011129_29094603    yes
burst    2600mhz-3800mhz    20011129_29131625    yes
burst    2790mhz-3800mhz    20011130_30085653    yes
burst    2870mhz-3500mhz    20011130_30090517    yes
burst    2720mhz-3450mhz    20011130_30093030    yes
burst    2870mhz-3200mhz    20011201_01144201    yes
burst    2600mhz-3800mhz    20011202_02112655    yes
burst    2600mhz-3800mhz    20011202_02141504    yes
burst    2600mhz-3800mhz    20011203_03082441    yes
burst    2600mhz-3800mhz    20011203_03150008    yes
burst    2600mhz-3800mhz    20011203_03150832    yes
burst    2600mhz-3800mhz    20011204_04083352    yes
burst    2600mhz-3100mhz    20011204_04133641    yes
burst    2600mhz-3800mhz    20011207_07123120    yes
burst    2600mhz-3800mhz    20011207_07160125    yes
burst    2600mhz-3800mhz    20011207_07160950    yes
burst    2600mhz-3800mhz    20011208_08100130    yes
burst    2720mhz-3450mhz    20011208_08140527    yes
burst    2600mhz-3800mhz    20011211_11113701    yes
burst    2660mhz-3800mhz    20011211_11113935    yes
burst    2600mhz-3800mhz    20011211_11155732    yes
burst    2600mhz-3800mhz    20011211_11160556    yes
burst    2600mhz-3800mhz    20011212_12121506    yes
burst    2600mhz-3100mhz    20011214_14121239    yes
burst    2600mhz-3800mhz    20011215_15093410    yes
burst    2600mhz-3800mhz    20011216_16094329    yes
burst    2600mhz-3800mhz    20011216_16124835    yes
burst    2600mhz-3800mhz    20011218_18124106    yes
burst    2600mhz-3800mhz    20011218_18154559    yes
burst    2760mhz-3230mhz    20011219_19102901    yes
burst    2670mhz-3600mhz    20011224_24082131    yes
burst    2600mhz-3800mhz    20011224_24082955    yes
burst    2600mhz-3800mhz    20011225_25150240    yes
burst    2600mhz-3800mhz    20011226_26124845    yes
burst    2600mhz-3800mhz    20011226_26125709    yes
burst    2600mhz-3800mhz    20011226_26130533    yes
burst    2620mhz-3780mhz    20011226_26131358    yes
burst    2600mhz-3800mhz    20011226_26132222    yes
burst    2600mhz-3800mhz    20011226_26133046    yes
burst    2600mhz-3800mhz    20011226_26134734    yes
burst    2600mhz-3800mhz    20011227_27135905    yes
burst    2640mhz-3200mhz    20011228_28114109    yes
burst    2600mhz-3800mhz    20011228_28114933    yes
burst    2600mhz-3800mhz    20011228_28125647    yes
burst    2790mhz-3800mhz    20011228_28144602    yes
burst    2720mhz-3450mhz    20011228_28145426    yes
burst    2600mhz-3800mhz    20011231_31121322    yes
