# Supplementary material for: A deep learning method for the recognition of solar radio burst spectrum
Source: PeerJ Comput Sci. 2022 Jan 19;8:e855. doi: 10.7717/peerj-cs.855 (PMC8802769; doi:10.7717/peerj-cs.855)
Supplement: Supplemental Information 2 [file peerj-cs-08-855-s002.zip]

Archive with 4 entries (3 files):
- code/
- code/CNN+GRU & CNN+BiGRU.ipynb
- code/solar-data.py
- code/tpr_fpr.py
