# Supplementary material for: A deep learning method for the recognition of solar radio burst spectrum
Source: PeerJ Comput Sci. 2022 Jan 19;8:e855. doi: 10.7717/peerj-cs.855 (PMC8802769; doi:10.7717/peerj-cs.855)
Supplement: Supplemental Information 2 [file peerj-cs-08-855-s002.zip › code/CNN+GRU & CNN+BiGRU.ipynb]

# %% [code]
from keras.models import Sequential
from keras.layers import Conv1D, MaxPooling1D, GRU, Bidirectional
from keras.layers import Dense, Flatten, Dropout, Input
from keras.optimizers import Adam
import os
import matplotlib.pyplot as plt
import numpy as np
from keras.callbacks import EarlyStopping
import tensorflow as tf
from livelossplot.keras import PlotLossesCallback

# %% [code]
def read_data(filepath,sizebytes = None, mode="rb"):
    """读取txt文件"""
    # 'filepath': dirctory+filennme of read file
    # 'sizebytes'=None: read until EOF is reached
    # return 1-D array
    if not os.path.isfile(filepath):
        raise ValueError('Input must be a file,but %s is a directory ' % filepath)
    with open(filepath, mode) as bytestream:
        if sizebytes is None: # read 'sizebytes'bytes in 'filename'
            sizebytes = -1   # sizebytes == -1 ,read until EOF is reached
        dt = np.dtype(np.uint8).newbyteorder('<')
        data = np.frombuffer(bytestream.read(sizebytes), dtype=dt)
    return data

# %% [markdown]
# 1、加载数据预处理

# %% [code]
traindata_path =r"/home/ps/GjcFolder/solar-spectum/database/change_second/train.txt"
testdata_path =r"/home/ps/GjcFolder/solar-spectum/database/change_second/test.txt"
trainlabel_path =r"/home/ps/GjcFolder/solar-spectum/database/change_second/trainlabel.txt" 
testlabel_path =r"/home/ps/GjcFolder/solar-spectum/database/change_second/testlabel.txt"

X_train = read_data(traindata_path).reshape(-1, 120, 120)
X_test = read_data(testdata_path).reshape(-1, 120, 120)
y_train = read_data(trainlabel_path).reshape(-1, 3)
y_test = read_data(testlabel_path).reshape(-1, 3)
X_train = np.swapaxes(X_train, 2, 1)
X_test = np.swapaxes(X_test, 2, 1)
print("X_train-shape:", X_train.shape)
print("X_test-shape:", X_test.shape)
print("y_train-shape:", y_train.shape)
print("y_test-shape:", y_test.shape)

X_train = X_train.astype('float32')
X_test = X_test.astype('float32')
X_train /= 255
X_test /= 255

# %% [markdown]
# 2、参数设置

# %% [code]
# 时间序列数量
n_step = 120
# 每个序列的维度
n_dims = 120
# 分类的类别数
n_classes = 3
#学习率
lr = 0.0001
#每次处理的数量
batch_size = 128
#循环次数
epochs = 300
#神经元的数量
n_cell = 128

# %% [markdown]
# 3、模型搭建

# %% [code]
model = Sequential()
# cnn
# part 1
model.add(Conv1D(filters = 32, kernel_size = (5, ), activation = 'relu', padding = 'same', name = 'part1_conv1', input_shape = (120, 120)))   
#model.add(Conv2D(filters = 32, kernel_size = (5, 5), activation = 'relu', padding = 'same', name = 'part1_conv2'))
model.add(MaxPooling1D(pool_size = (2, ), strides = (2, ), name = 'part1_pool'))
model.add(Dropout(0.25))

# part 2
#model.add(Conv2D(filters = 64, kernel_size = (3, 3), activation = 'relu', padding = 'same', name = 'part2_conv1'))   
model.add(Conv1D(filters = 64, kernel_size = (5, ), activation = 'relu', padding = 'same', name = 'part2_conv2'))
model.add(MaxPooling1D(pool_size = (2, ), strides = (2, ), name = 'part2_pool'))
model.add(Dropout(0.25))

# part 3
#model.add(Conv2D(filters = 128, kernel_size = (3, 3), activation = 'relu', padding = 'same', name = 'part3_conv1'))   
model.add(Conv1D(filters = 128, kernel_size = (5, ), activation = 'relu', padding = 'same', name = 'part3_conv3'))
model.add(MaxPooling1D(pool_size = (2, ), strides = (2, ), name = 'part3_pool'))
model.add(Dropout(0.25))
 
# part 4
#model.add(Conv2D(filters = 512, kernel_size = (3, 3), activation = 'relu', padding = 'same', name = 'part4_conv1'))   
#model.add(Conv2D(filters = 512, kernel_size = (3, 3), activation = 'relu', padding = 'same', name = 'part4_conv2'))
model.add(Conv1D(filters = 256, kernel_size = (5, ), activation = 'relu', padding = 'same', name = 'part4_conv4'))
model.add(MaxPooling1D(pool_size = (2, ), strides = (2, ), name = 'part4_pool'))
model.add(Dropout(0.25))

# part 5
#model.add(Conv2D(filters = 512, kernel_size = (3, 3), activation = 'relu', padding = 'same', name = 'part5_conv5'))   
#model.add(Conv2D(filters = 512, kernel_size = (3, 3), activation = 'relu', padding = 'same', name = 'part5_conv5'))
#model.add(Conv1D(filters = 512, kernel_size = (5, ), activation = 'relu', padding = 'same', name = 'part5_conv5'))
#model.add(MaxPooling1D(pool_size = (2, ), strides = (2, ), name = 'part5_pool'))
#model.add(Dropout(0.25))

# part 6
#model.add(Conv2D(filters = 512, kernel_size = (3, 3), activation = 'relu', padding = 'same', name = 'part5_conv5'))   
#model.add(Conv2D(filters = 512, kernel_size = (3, 3), activation = 'relu', padding = 'same', name = 'part5_conv5'))
#model.add(Conv1D(filters = 512, kernel_size = (3, ), activation = 'relu', padding = 'same', name = 'part6_conv6'))
#model.add(MaxPooling1D(pool_size = (2, ), strides = (2, ), name = 'part6_pool'))
#model.add(Dropout(0.25))

# GRU
#model.add(GRU(units = n_cell,input_shape = (n_step, n_dims)))
#model.add(Dropout(0.25))
# BiGRU
model.add(Bidirectional(GRU(units = n_cell, input_shape = (n_step, n_dims), return_sequences = True), merge_mode = 'concat'))
model.add(Dropout(0.25))
model.add(Flatten())

# full connection
#model.add(Dense(4096, activation = 'relu', name = 'fc1'))
model.add(Dense(1024, activation = 'relu', name = 'fc1'))
model.add(Dropout(0.5))
model.add(Dense(3, activation = 'softmax', name = 'prediction'))

#查看各层的基本信息
model.summary()
model.compile(loss="categorical_crossentropy",\
              optimizer=Adam(lr=lr),\
              metrics=['accuracy'])

# %% [markdown]
# 4、模型训练

# %% [code]
# earlyStopping机制
es = EarlyStopping(monitor='val_acc', patience=5)

model.fit(X_train, y_train, 
          epochs = epochs, 
          batch_size= batch_size, 
          verbose = 1, 
          callbacks = [PlotLossesCallback()],
          validation_data = (X_test,y_test),
          shuffle=True)

# %% [markdown]
# 5、模型评估

# %% [code]
score = model.evaluate(X_test, y_test, 
                       batch_size = batch_size, 
                       verbose = 1)
print('loss:',score[0])
print('acc:',score[1])

# %% [markdown]
# 6、模型预测

# %% [code]
predict = model.predict(X_test)
print("predict-shape:",predict.shape)

global classnumber,tpr, fpr, tpfp
def tpr_fpr_init(num_class):
    global tpr, fpr, tpfp, classnumber
    classnumber = num_class
    tpr = np.zeros(classnumber, dtype=np.float32)
    fpr = np.zeros(classnumber, dtype=np.float32)
    tpfp = np.zeros((classnumber, classnumber), dtype=np.uint16)
    return tpr,fpr,tpfp,classnumber

def tpr_fpr_argmax(pred,label):
    argmaxlist = []
    predvalue = np.argmax(pred,1)
    labelvalue = np.argmax(label,1)
    argmaxlist.append(predvalue)
    argmaxlist.append(labelvalue)
    return argmaxlist

def tpr_fpr_statistics(argmaxlist):
    global tpr, fpr, tpfp
    predvalue = argmaxlist[0]
    labelvalue = argmaxlist[1]
    for (i, j) in zip(labelvalue, predvalue):
        tpfp[i][j] += 1
    return tpfp

def tpr_fpr_compute():
    global tpr, fpr, tpfp,classnumber
    for k in np.arange(classnumber):
        tpr[k] = (tpfp[k][k]*1.0)/(tpfp[k].sum())
        fpr[k] = ((tpfp[:,k].sum()-tpfp[k][k])*1.0)/(tpfp.sum()-tpfp[k].sum())
    return tpr,fpr


global tpr, fpr, tpfp, classnumber

classnumber = 3
tpr_fpr_init(classnumber)
argmax = tpr_fpr_argmax(predict, y_test)
tpr_fpr_statistics(argmax)
tpr_fpr_compute()
for i in np.arange(classnumber):
    print ('TPR%s = %s,FPR%s = %s' % (i, tpr[i], i, fpr[i]))

# %% [code]
