# Supplementary material for: A deep learning method for the recognition of solar radio burst spectrum
Source: PeerJ Comput Sci. 2022 Jan 19;8:e855. doi: 10.7717/peerj-cs.855 (PMC8802769; doi:10.7717/peerj-cs.855)
Supplement: Supplemental Information 2 [file peerj-cs-08-855-s002.zip › code/solar-data.py]

# -*- coding: utf-8 -*-
"""
Created on Thu Aug 13 08:20:24 2020

@author: chengjun guo
"""
import os
import numpy as np
import matplotlib.pyplot as plt
import random
import cv2 as cv


def channel_image(imagedata):
    """通道归一化"""
    # use method:f = g-rowmean + globlemean
    meanvalue = imagedata.mean()
    channelmeanvalue = imagedata.mean(1)
    #channelminvalue = imagedata.min(1)
    i=0
    while i<120:
        imagedata[i] = imagedata[i]-channelmeanvalue[i] + meanvalue
        #imagedata[i] = imagedata[i]-channelmeanvalue[i]
        i = i+1
    return imagedata 

def compress_image(imagedata):
    """均值滤波，降维"""
    # compress image data from [120,2520] to[120,120]
    # use method : mean fliter ,window size is 21,weigh value as follow 'mean_window'
    mean_window = np.array([0.2, 0.1, 0.1, 0.1, 0.1, 0.05, 0.05, 0.05, 0.05, \
                            0.25, 0.25, 0.25, 0.25, 0.0125,0.0125, 0.0125, \
                            0.0125, 0.0125, 0.0125, 0.0125, 0.0125])
    data = imagedata.reshape(-1, 21)
    newdata = np.dot(data,mean_window)
    newdata = newdata.reshape(-1, 120)
    return newdata

def normalization_image(imagedata):
    """图像标准化，把像素值转换到0-255"""
    # normalize data to 0~1 for every element of 2-D array 'imagedata'
    maxvalue = imagedata.max()
    minvalue = imagedata.min()
    data = np.multiply((imagedata - minvalue), 255.0/(maxvalue - minvalue))
    return data.astype(np.uint8)

def gaussian_image(imagedata):
    """滤除高斯噪声"""
    img = cv.GaussianBlur(imagedata, (5,5), 1)
    return img

def threshold_image(imagedata):
    """固定阈值分割"""
    # 确定阈值等于（最大数-众数）/2
    counts = np.bincount(imagedata.flatten())
    threvalue = (np.max(imagedata) + np.argmax(counts)) / 2
    ret, th = cv.threshold(imagedata, threvalue, 255, cv.THRESH_BINARY)
    return th

def morphology_image(imagedata):
    """形态学闭（开）运算，捕捉爆发线条"""
    k = np.ones((10, 3), np.uint8)
    image = cv.morphologyEx(imagedata, cv.MORPH_CLOSE, k)
    return image

def enhance_image(imagedata):
    """图像增强，扩充样本"""
    img1 = cv.flip(imagedata, 1)
    img2 = cv.flip(imagedata, 0)
    return img1, img2

def save_image(imagedata, savefilepath, mode='ab'):
    """保存二值化扩充的矩阵"""
    # 'savefilepath':saved dirctory+filennme
    # 'mode='a'':append mode
    if not os.path.exists(savefilepath):
        os.mknod(savefilepath)
    if not os.path.isfile(savefilepath):
        raise ValueError('Input must be a file,but %s is a directory ' % savefilepath)

    with open(savefilepath, mode) as bytestream:
        bytestream.write(imagedata)
        
    return savefilepath
    

def preprocess_image(imagefilepath, savefilepath, enhance=True):
    """图片矩阵从处理一次增强到保存"""
    imagefile = np.load(imagefilepath)
    for image in imagefile:
        channel = channel_image(image)
        compress = compress_image(channel)
        normalization = normalization_image(compress)
        gaussian = gaussian_image(normalization)
        threshold = threshold_image(gaussian)
        morphology = morphology_image(threshold)
        save_image(morphology, savefilepath)
        if enhance:
            img1, img2 = enhance_image(morphology)
            save_image(img1, savefilepath)
            save_image(img2, savefilepath)
        

def read_data(filepath,sizebytes = None, mode="rb"):
    """读取txt文件"""
    # 'filepath': dirctory+filennme of read file
    # 'sizebytes'=None: read until EOF is reached
    # return 1-D array
    if not os.path.isfile(filepath):
        raise ValueError('Input must be a file,but %s is a directory ' % filepath)
    with open(filepath, mode) as bytestream:
        if sizebytes is None: # read 'sizebytes'bytes in 'filename'
            sizebytes = -1   # sizebytes == -1 ,read until EOF is reached
        dt = np.dtype(np.uint8).newbyteorder('<')
        data = np.frombuffer(bytestream.read(sizebytes), dtype=dt)
    return data


def enhance_database(filepath, savefilepath, mode="wb"):
    try:
        data = read_data(filepath).reshape(-1, 120, 120)
    except:
        data = read_data(filepath)[:42681600].reshape(-1, 120, 120)
    print(data.shape)
    while data.shape[0] < 6670:
        num = random.randint(0, data.shape[0]-1)
        image = data[num].reshape(1, data.shape[1], data.shape[2])
        data = np.append(data, image, 0)
    save_image(data, savefilepath, mode)
    print("enhance data-shape:", data.shape)
    

def split_data(filepath, mask):
    data = read_data(filepath).reshape(-1, 120, 120)
 
    train_data = data[: int(data.shape[0]*0.8)]
    train_label = np.zeros((int(data.shape[0]*0.8), 3), dtype=np.uint8)
    train_label[:, mask] = 1
    
    test_data = data[int(data.shape[0]*0.8): ]
    test_label = np.zeros((int(data.shape[0]*0.2), 3), dtype=np.uint8)
    test_label[:, mask] = 1

    return train_data, test_data, train_label, test_label

def merge_data(datalist, savefilepath, index):
    data = np.append(datalist[0], datalist[1], 0)
    data = np.append(data, datalist[2], 0)
    data = data[index]
    print("shape:", data.shape)
    save_image(data, savefilepath, mode="wb")
    

if  __name__ == "__main__":
    
    preprocess_image(r"./database/change_second/burst.npy", \
                     r"./database/change_second/trans_burst.txt")
        
    preprocess_image(r"./database/change_second/calibration.npy", \
                     r"./database/change_second/trans_calibration.txt")
    
    preprocess_image(r"./database/change_second/nonburst1.npy", \
                     r"./database/change_second/nonburst.txt", \
                         enhance=False)
    preprocess_image(r"./database/change_second/nonburst2.npy", \
                     r"./database/change_second/nonburst.txt", \
                         enhance=False)
    preprocess_image(r"./database/change_second/nonburst3.npy", \
                     r"./database/change_second/nonburst.txt", \
                         enhance=False)
    preprocess_image(r"./database/change_second/nonburst4.npy", \
                     r"./database/change_second/nonburst.txt", \
                         enhance=False)
    preprocess_image(r"./database/change_second/nonburst5.npy", \
                     r"./database/change_second/nonburst.txt", \
                         enhance=False)
    preprocess_image(r"./database/change_second/nonburst6.npy", \
                     r"./database/change_second/nonburst.txt", \
                         enhance=False)
    preprocess_image(r"./database/change_second/nonburst7.npy", \
                     r"./database/change_second/nonburst.txt", \
                         enhance=False)
    
    enhance_database(r"./database/change_second/trans_burst.txt", \
                     r"./database/change_second/burst.txt")
    
    enhance_database(r"./database/change_second/trans_calibration.txt", \
                     r"./database/change_second/calibration.txt")
    """
    
    burst_train_data, burst_test_data, burst_train_label, burst_test_label = \
        split_data(r"./database/change_second/burst.txt", mask=1)    
    nonburst_train_data, nonburst_test_data, nonburst_train_label, nonburst_test_label = \
        split_data(r"./database/change_second/nonburst.txt", mask=0)   
    calibration_train_data, calibration_test_data, calibration_train_label, calibration_test_label = \
        split_data(r"./database/change_second/calibration.txt", mask=2)
    
    train_index = np.arange(0, burst_train_data.shape[0]*3)
    np.random.shuffle(train_index)
    test_index = np.arange(0, burst_test_data.shape[0]*3)
    np.random.shuffle(test_index)
    
    merge_data([burst_train_data, nonburst_train_data, calibration_train_data],\
               r"./database/change_second/train.txt", \
                   train_index)
    merge_data([burst_test_data, nonburst_test_data, calibration_test_data],\
               r"./database/change_second/test.txt", \
                   test_index)
    merge_data([burst_train_label, nonburst_train_label, calibration_train_label],\
               r"./database/change_second/trainlabel.txt", \
                   train_index)
    merge_data([burst_test_label, nonburst_test_label, calibration_test_label],\
               r"./database/change_second/testlabel.txt", \
                   test_index)
    
    """
        


        

    
