# Supplementary material for: A deep learning method for the recognition of solar radio burst spectrum
Source: PeerJ Comput Sci. 2022 Jan 19;8:e855. doi: 10.7717/peerj-cs.855 (PMC8802769; doi:10.7717/peerj-cs.855)
Supplement: Supplemental Information 2 [file peerj-cs-08-855-s002.zip › code/tpr_fpr.py]

# -*- coding: utf-8 -*-
"""
Created on Mon Aug 17 08:04:04 2020

@author: chengjun guo
"""


import tensorflow as tf
import numpy as np

global classnumber,tpr, fpr, tpfp


def tpr_fpr_init(num_class):
    global tpr, fpr, tpfp, classnumber
    classnumber = num_class
    tpr = np.zeros(classnumber, dtype=np.float32)
    fpr = np.zeros(classnumber, dtype=np.float32)
    tpfp = np.zeros((classnumber, classnumber), dtype=np.uint16)
    return tpr,fpr,tpfp,classnumber

def tpr_fpr_argmax(pred,label):
    argmaxlist = []
    predvalue = np.argmax(pred,1)
    labelvalue = np.argmax(label,1)
    argmaxlist.append(predvalue)
    argmaxlist.append(labelvalue)
    return argmaxlist

def tpr_fpr_statistics(argmaxlist):
    global tpr, fpr, tpfp
    predvalue = argmaxlist[0]
    labelvalue = argmaxlist[1]
    for (i, j) in zip(labelvalue, predvalue):
        tpfp[i][j] += 1
    return tpfp
	
def tpr_fpr_compute():
    global tpr, fpr, tpfp,classnumber
    for k in np.arange(classnumber):
        tpr[k] = (tpfp[k][k]*1.0)/(tpfp[k].sum())
        fpr[k] = ((tpfp[:,k].sum()-tpfp[k][k])*1.0)/(tpfp.sum()-tpfp[k].sum())
    return tpr,fpr

"""
def tpr_fpr(pred,label,num_class,init=True):
    if init:
        tpr_fpr_init(num_class)
	tpr_fpr_statistics(pred,label)
    return tpr_fpr_compute()

"""
if __name__ == '__main__':
    global tpr, fpr, tpfp, classnumber
    pred = np.load(r"./predict.npy")
    label = np.load(r"./label.npy")
    classnumber = 3
    tpr_fpr_init(classnumber)
    # argmax = tpr_fpr_argmax(pred,label)
    argmaxlist = []
    argmaxlist.append(pred)
    argmaxlist.append(label)
    tpr_fpr_statistics(argmaxlist)
    tpr_fpr_compute()
    for i in np.arange(classnumber):
        print ('TPR%s = %s,FPR%s = %s' % (i, tpr[i], i, fpr[i]))
